# Supplementary material for: Hemin-Induced Endothelial Dysfunction and Endothelial to Mesenchymal Transition in the Pathogenesis of Pulmonary Hypertension Due to Chronic Hemolysis
Source: Int J Mol Sci. 2022 Apr 26;23(9):4763. doi: 10.3390/ijms23094763 (PMC9104708; doi:10.3390/ijms23094763)
Supplement: Supplementary file 1 [file ijms-23-04763-s001.zip]

Archive with 1 entries (1 files):
- ijms-1697118-supplementary.pdf
